# Supplementary material for: Rapid generation of high-quality structure figures for publication with PyMOL-PUB
Source: Bioinformatics. 2024 Mar 6;40(3):btae139. doi: 10.1093/bioinformatics/btae139 (PMC10950480; doi:10.1093/bioinformatics/btae139)
Supplement: btae139_Supplementary_Data [file btae139_supplementary_data.zip]

Archive with 2 entries (2 files):
- PyMOL-PUB Technical Manual (clean).pdf
- PyMOL-PUB‘s GUI-demo video.mp4
